# Supplementary material for: Visual recognition of the anteroposterior female body axis drives spatial elements of male courtship in Drosophila
Source: G3 (Bethesda). 2026 Feb 16;16(4):jkag037. doi: 10.1093/g3journal/jkag037 (PMC13042310; doi:10.1093/g3journal/jkag037)
Supplement: jkag037_Supplementary_Data [file jkag037_supplementary_data.zip]

Archive with 2 entries (2 files):
- Supplemental_Figures_and_Tables_G3-2025-406440.pdf
- Video_S1_G3-2025-406440.mp4
